# Supplementary material for: A Room-Temperature, High-ppb-Level NO Gas Sensor Based on Pt/WO3 Co-Decorated Carbon Nanofibers Towards Asthma-Relevant Breath Analysis Application
Source: Sensors (Basel). 2026 Feb 6;26(3):1069. doi: 10.3390/s26031069 (PMC12900128; doi:10.3390/s26031069)
Supplement: Supplementary file 1 [file sensors-26-01069-s001.zip]

Archive with 1 entries (1 files):
- sensors-4127545-supplementary.pdf
